# Supplementary material for: The Role of Olfactomedin 2 in the Adipose Tissue–Liver Axis and Its Implication in Obesity-Associated Nonalcoholic Fatty Liver Disease
Source: Int J Mol Sci. 2023 Mar 9;24(6):5221. doi: 10.3390/ijms24065221 (PMC10049551; doi:10.3390/ijms24065221)
Supplement: Supplementary file 1 [file ijms-24-05221-s001.zip]

Archive with 1 entries (1 files):
- ijms-2196320-supplementary.xlsx
