# Supplementary material for: The Role of Olfactomedin 2 in the Adipose Tissue–Liver Axis and Its Implication in Obesity-Associated Nonalcoholic Fatty Liver Disease
Source: Int J Mol Sci. 2023 Mar 9;24(6):5221. doi: 10.3390/ijms24065221 (PMC10049551; doi:10.3390/ijms24065221)
Supplement: Supplementary file 1 [file ijms-24-05221-s001.zip › ijms-2196320-supplementary.xlsx]

## Sheet: Sheet1
Table S1: Raw data of mRNA relative expression of OLFM2 in adipose tissue (CT/CQ values)
	Ct OLFM2 SBC	promedio	Ct GAPDH SBC	promedio			Ct OLFM2 VSC	promedio	Ct GAPDH SBC	promedio
NW	30.4836	30.3568	24.4607	24.2987		NW	28.7614	28.8768	24.0551	23.9779
	30.2299		24.1367				28.9921		23.9007
	25.407	25.0826	23.278	22.9813			28.4701	28.4573	24.3008	23.9719
	24.7582		22.6845				28.4444		23.643
	30.3794	30.5564	25.5803	25.393			32.2117	32.354	28.0586	28.0561
	30.7334		25.2057				32.4964		28.0536
	28.7749	28.8817	24.1771	24.0608			32.8277	32.5039	28.1483	28.0023
	28.9886		23.9445				32.18		27.8563
	32.8318	32.8441	28.6608	28.5414			29.88	29.7796	24.8341	24.7092
	32.8565		28.4221				29.6792		24.5843
	26.2264	26.2777	23.4095	23.5449			33.6889	33.6124	27.5867	27.4545
	26.329		23.6804				33.5359		27.3224
	25.1364	24.9279	23.5012	23.4154			25.6868	26.0665	23.7377	23.6688
	24.7193		23.3296				26.4463		23.5999
	30.791	30.7553	27.3576	26.8457			26.3396	26.0822	23.1058	22.9417
	30.7196		26.3338				25.8249		22.7777
	28.9839	28.8233	24.7617	24.7166			28.7317	28.7511	23.5828	23.8217
	28.6626		24.6715				28.7706		24.0605
	28.8118	28.7084	24.9993	24.8669			28.2626	28.1214	24.7849	24.6151
	28.6049		24.7344				27.9803		24.4453
NL	30.381	30.5559	25.799	25.8661			25.056	25.0229	22.5749	22.3736
	30.7308		25.9332				24.9897		22.1723
	28.2399	28.1888	23.9661	23.9312			26.8652	26.7211	26.3809	26.2235
	28.1376		23.8963				26.577		26.0661
	29.7034	29.6159	25.4792	25.4247			25.8828	25.867	25.6799	25.5666
	29.5284		25.3702				25.8512		25.4533
	29.1874	29.1615	25.4257	25.2917			27.1097	27.1712	23.3554	23.1611
	29.1357		25.1577				27.2326		22.9668
	25.6905	25.3624	23.7606	23.4712		NL	31.6372	31.7918	28.0577	27.457
	25.0343		23.1819				31.9464		26.8564
	34.4069	34.619	27.3231	27.3481			32.3484	32.2084	28.3277	27.3292
	34.8311		27.373				32.0685		26.3306
	24.7152	24.6995	23.3373	23.0217			28.9051	28.762	23.7543	23.6266
	24.6838		22.706				28.619		23.4989
	25.9688	26.0119	22.0585	21.4719			30.8024	30.7955	25.7895	25.7063
	26.0549		20.8852				30.7886		25.6232
	24.449	24.3709	21.8423	21.6635			30.196	30.3139	26.5057	26.3138
	24.2927		21.4847				30.4318		26.1219
	26.8234	26.9055	23.0914	22.8839			26.9674	27.0562	23.2238	23.1227
	26.9875		22.6764				27.145		23.0216
	30.4742	30.3888	26.0936	25.8453			29.1558	29.3157	24.7101	24.6407
	30.3034		25.5971				29.4756		24.5713
	33.6762	33.6015	27.2154	27.001			30.4935	30.6544	24.2206	24.3193
	33.5268		26.7867				30.8153		24.4179
	27.0589	26.9009	24.1837	24.0467			28.2664	28.3888	23.5868	23.5825
	26.7429		23.9097				28.5113		23.5782
	35.1474	35.1073	29.9826	29.8973			29.6569	29.389	25.101	25.0326
	35.0672		29.812				29.1212		24.9642
	28.22	28.2444	24.591	24.6303			30.3182	30.2097	24.8465	24.6933
	28.2688		24.6697				30.1012		24.54
	31.83	31.8044	26.5561	26.637			30.1039	30.4331	26.5015	26.4865
	31.7788		26.7179				30.7622		26.4714
	30.2228	30.4306	26.9982	26.8278			29.5528	29.7359	25.1416	25.021
	30.6384		26.6574				29.9189		24.9005
SS	28.2221	28.4131	26.0828	26.0228			34.9659	34.8273	30.332	30.2694
	28.604		25.9629				34.6888		30.2068
	29.6113	29.5988	27.0193	26.9568			27.6452	27.435	24.2677	24.144
	29.5864		26.8942				27.2248		24.0203
	27.9176	27.9147	23.8758	23.8025			29.2163	29.2324	25.4951	25.2659
	27.9119		23.7293				29.2486		25.0368
	26.0175	25.9666	22.4148	22.3427			27.8499	28.0008	24.5651	24.4088
	25.9156		22.2705				28.1517		24.2525
	28.1411	28.2949	25.7427	25.5597			29.0325	29.3804	25.2476	25.1674
	28.4487		25.3767				29.7282		25.0872
	26.1901	26.2305	24.2679	23.9125			26.7078	26.8671	22.0093	21.7666
	26.2709		23.5571				27.0264		21.524
	24.5988	24.4135	22.3114	21.6768			26.3941	26.3581	23.6036	23.2713
	24.2283		21.0421				26.322		22.939
	27.6217	27.4302	23.8824	23.8662		SS	33.7037	33.6672	28.0905	28.0378
	27.2386		23.8499				33.6307		27.9852
	27.079	26.8878	23.6857	22.6311			30.8665	30.6062	26.0093	26.1888
	26.6966		21.5765				30.3459		26.3683
	28.0753	27.8042	23.9844	23.9502			31.5737	31.4949	27.0329	27.0451
	27.5331		23.9161				31.4162		27.0573
	30.593	30.346	26.9659	26.9619			31.4919	31.4159	27.4564	27.4285
	30.099		26.9578				31.3399		27.4007
	27.198	27.0189	23.7459	23.4663			27.1225	27.3253	22.2158	22.0668
	26.8399		23.1868				27.528		21.9178
	26.3794	26.1868	23.8342	23.5878			26.5254	26.675	24.3332	24.2058
	25.9942		23.3415				26.8245		24.0784
	28.1121	28.0149	25.3691	25.2779			31.296	31.4214	27.2461	27.1996
	27.9176		25.1867				31.5469		27.1532
	28.0826	28.0559	24.8343	24.8442			32.1582	32.3984	29.3359	29.1358
	28.0293		24.8541				32.6387		28.9358
	27.6325	27.7665	22.9748	23.0114			31.1082	30.9562	26.2865	26.301
	27.9005		23.048				30.8043		26.3156
	26.1305	26.1093	23.1943	23.1582			33.1169	32.8079	28.5703	28.5351
	26.0881		23.1221				32.4989		28.4999
	28.1263	28.1082	26.3132	26.2573			30.1313	30.2278	25.2601	25.3854
	28.0902		26.2013				30.3244		25.5106
NASH	28.8546	28.7991	25.0869	24.9852			32.98	33.3993	29.6934	29.5828
	28.7436		24.8835				33.8186		29.4722
	25.9849	26.2214	23.0263	22.7573			29.316	29.3539	24.7248	24.7113
	26.458		22.4884				29.3918		24.6978
	28.0248	27.9407	24.9803	24.8508			36.0413	35.6352	29.6135	29.4831
	27.8565		24.7212				35.229		29.3527
	31.9774	31.8459	25.8209	25.6303			32.6096	32.6159	28.5823	28.4694
	31.7144		25.4398				32.6221		28.3565
	30.5177	30.302	27.5099	27.4131			29.9078	29.7114	25.8426	25.4101
	30.0863		27.3164				29.5149		24.9776
	33.0055	33.0233	27.7507	27.7684			30.272	30.1587	25.115	25.1231
	33.0411		27.7861				30.0453		25.1311
	28.808	28.7844	25.9277	25.882			29.6127	29.6334	25.1673	25.2093
	28.7608		25.8363				29.6542		25.2513
	28.733	28.797	26.8419	26.8493			33.1782	32.7868	28.9467	28.87
	28.861		26.8567				32.3954		28.7932
	28.752	28.7742	25.8744	25.7394		NASH	31.1736	31.4466	25.9775	25.8558
	28.7964		25.6044				31.7196		25.7341
	31.0459	31.2638	27.1262	27.1721			29.9427	29.7906	25.4695	25.424
	31.4816		27.2181				29.6385		25.3786
	29.8139	29.8403	25.2655	25.2089			30.2513	30.2568	25.3486	25.3978
	29.8668		25.1524				30.2622		25.4471
	30.55	30.4899	25.7009	25.5285			32.1472	32.4771	25.9836	26.0197
	30.4297		25.3561				32.807		26.0559
	25.9162	25.9162	23.9352	23.9352			32.6092	32.6745	28.1719	28.1507
	25.9162		23.9352				32.7398		28.1295
	28.9783	28.8234	25.5022	25.478			29.4659	29.3366	24.8583	24.9107
	28.6684		25.4538				29.2072		24.9631
	29.5862	29.5816	25.7558	25.8244			31.3887	31.4972	25.5694	25.5696
	29.5769		25.893				31.6056		25.5698
	25.8148	25.7537	24.7954	24.6651			25.9095	25.9513	22.5779	22.4702
	25.6926		24.5348				25.993		22.3625
	26.6493	26.5901	22.2468	22.1526			29.541	29.6109	23.8271	23.7288
	26.5309		22.0585				29.6807		23.6305
							26.7601	26.7656	22.7585	22.6985
							26.771		22.6385
							31.475	31.5356	26.0478	26.005
							31.5963		25.9622
							33.6131	33.7054	27.7461	27.6826
							33.7978		27.6191
							32.7256	32.7456	27.9807	27.8582
							32.7656		27.7356
							32.1699	32.1167	26.5137	26.4931
							32.0635		26.4725
							32.5887	32.5227	26.4496	26.5603
							32.4568		26.6711
							33.0183	32.9229	28.9722	29.0695
							32.8274		29.1668
							30.1876	30.3101	25.7521	25.5894
							30.4326		25.4267
							26.8824	27.1654	24.5546	24.6012
							27.4484		24.6478
							30.3922	30.3972	25.3803	25.3659
							30.4022		25.3514
